# Supplementary material for: KLK1 as an Epithelial‐Specific Brake Inhibits Colorectal Tumorigenesis by Suppressing B1R‐Mediated Fibroblast Phenotypic Transition
Source: Adv Sci (Weinh). 2025 Aug 26;12(42):e07063. doi: 10.1002/advs.202507063 (PMC12622486; doi:10.1002/advs.202507063)
Supplement: Supplementary file 2 — Supplemental Table 1 [file ADVS-12-e07063-s003.xlsx]

## Sheet: Sheet1
group	patientID	sample	Data Source
HC	P01	HC_1	GSE168025
HC	P02	HC_2	GSE168025
HC	P03	HC_3	GSE168025
HC	P04	HC_4	GSE182270
HC	P05	HC_5	GSE182270
HC	P06	HC_6	GSE182270
HC	P07	HC_7	GSE182270
HC	P08	HC_8	GSE182270
HC	N8	HC_9	SCP259
HC	N10	HC_10	SCP259
HC	N11	HC_11	SCP259
HC	N13	HC_12	SCP259
HC	N15	HC_13	SCP259
HC	N16	HC_14	SCP259
HC	N17	HC_15	SCP259
HC	N18	HC_16	SCP259
HC	N20	HC_17	SCP259
HC	N21	HC_18	SCP259
HC	N51	HC_19	SCP259
HC	N46	HC_20	SCP259
HC	P9-1	HC_21	GSE166555
HC	P9-2	HC_22	GSE166555
HC	P12	HC_23	GSE166555
HC	P13	HC_24	GSE166555
HC	P14	HC_25	GSE166555
UC	P09	UC_1	GSE168025
UC	P10	UC_2	GSE168025
UC	P11	UC_3	GSE168025
UC	P12	UC_4	GSE182270
UC	P13	UC_5	GSE182270
UC	P14	UC_6	GSE182270
UC	P15	UC_7	GSE182270
UC	N110	UC_8	SCP259
UC	N19	UC_9	SCP259
UC	N26	UC_10	SCP259
UC	N23	UC_11	SCP259
UC	N14	UC_12	SCP259
UC	N12	UC_13	SCP259
UC	N9	UC_14	SCP259
UC	N7	UC_15	SCP259
UC	N106	UC_16	SCP259
UC	N44	UC_17	SCP259
UC	N49	UC_18	SCP259
UC	N539	UC_19	SCP259
UC	N52	UC_20	SCP259
UC	N111	UC_21	SCP259
UC	N58	UC_22	SCP259
UC	N661	UC_23	SCP259
UC	N24	UC_24	SCP259
UC	N50	UC_25	SCP259
