# Supplementary material for: KLK1 as an Epithelial‐Specific Brake Inhibits Colorectal Tumorigenesis by Suppressing B1R‐Mediated Fibroblast Phenotypic Transition
Source: Adv Sci (Weinh). 2025 Aug 26;12(42):e07063. doi: 10.1002/advs.202507063 (PMC12622486; doi:10.1002/advs.202507063)
Supplement: Supplementary file 3 — Supplemental Table 2 [file ADVS-12-e07063-s004.xlsx]

## Sheet: Sheet1
Primer sequences
Gene name	Forward (5’ – 3’)
hsa-KLK1	TGTGTGGACCTCAAAATCCTGC	GTAGCCCCATGATGTGACACC
hsa-ACTB	CATGTACGTTGCTATCCAGGC	CTCCTTAATGTCACGCACGAT
hsa-TJP1	ACCAGTAAGTCGTCCTGATCC	TCGGCCAAATCTTCTCACTCC
hsa-OCLN	ACAAGCGGTTTTATCCAGAGTC	GTCATCCACAGGCGAAGTTAAT
hsa-CLDN1	CCTCCTGGGAGTGATAGCAAT	GGCAACTAAAATAGCCAGACCT
hsa-IL1B	AGCTACGAATCTCCGACCAC	CGTTATCCCATGTGTCGAAGAA
hsa-TNF	GAGGCCAAGCCCTGGTATG	CGGGCCGATTGATCTCAGC
hsa-BDKRB1	AATGCTACGGCCTGTGACAAT	ATTTCTGCCACGTTCAGTTGC
hsa-EGR1	GGTCAGTGGCCTAGTGAGC	GTGCCGCTGAGTAAATGGGA
mus-Actb	GTGACGTTGACATCCGTAAAGA	GCCGGACTCATCGTACTCC
mus-Dcn	TCTTGGGCTGGACCATTTGAA	CATCGGTAGGGGCACATAGA
mus-Ctnnb1	ATGGAGCCGGACAGAAAAGC	CTTGCCACTCAGGGAAGGA
mus-Mmp2	CAAGTTCCCCGGCGATGTC	TTCTGGTCAAGGTCACCTGTC
mus-Mmp9	CTGGACAGCCAGACACTAAAG	CTCGCGGCAAGTCTTCAGAG
mus-Klk1	AAAGACACTTGTGCGGGTGA	GGTGTTGAAATTTAAAACTCTGGTG
mus-Klk2	CACAGCCTGAGTGCTGATGA	GAGCTTTCGGAGGCTCATGT
mus-Klk3	TTCAACCGAGTGGGTTATTTTGT	TACTGGGCATCTGGGGTGTAG
mus-Klk4	CCGGATCATACAAGGCCAGG	TGCGGATGCACCAAGACTC
mus-Klk5	ATGGGCAATGGCTACCCTG	GTTCGGTTCCAGAGGGGTT
mus-Klk6	TGTGCTTGGTTCTTGCTAAATCA	AGTGACCTGAGGTGTAGAGGG
mus-Klk7	CTCCTTTCCCTGATAACTGTGC	GGGTGCGAGCCTTCTTTACAT
mus-Klk8	GATCCTGGAAGGTCGAGAGTG	CTGCTCCGGCTGATCTCTG
mus-Klk9	CTCACTGCCGAAAGCCGTA	AGGATGGGGGAAGAAGTCTGT
mus-Klk10	CAGTGCGAGCGTGACTATCAT	CAGTGGCTTATTTCTCCAGCAAT
mus-Klk11	ATGATTCTCCGACTCATTGCAC	GAGGATCACGTAATGGGGCTT
mus-Klk12	ATAATGGTGTCGAGTGTGTGAAG	GTCTCAACTGTTCTGTCCAGTC
mus-Klk13	ATGTGGCCCCTAGTGGCTA	CGGATCAGTAGAGCTGCCT
mus-Klk14	AGTCCTGTTGTCAGATCAATGGG	GCATGAGGTCATTATCGTGGG
mus-Klk15	CTCCTTGCTTTCGTCTTGCTG	GAAGAGGGCTACTTGCCAGG
*hsa = Homo sapiens; mus = Mus musculus
