# Supplementary material for: KLK1 as an Epithelial‐Specific Brake Inhibits Colorectal Tumorigenesis by Suppressing B1R‐Mediated Fibroblast Phenotypic Transition
Source: Adv Sci (Weinh). 2025 Aug 26;12(42):e07063. doi: 10.1002/advs.202507063 (PMC12622486; doi:10.1002/advs.202507063)
Supplement: Supplementary file 4 — Supplemental Table 3 [file ADVS-12-e07063-s001.xlsx]

## Sheet: Sheet1
HC				UC				PC				CRC
Patient ID	Gender	Age		Patient ID	Gender	Age		Patient ID	Gender	Age		Patient ID	Gender	Age
HC1	Female	60		UC1	Male	40		PC1	Male	73		CRC1	Male	79
HC2	Female	17		UC2	Female	67		PC2	Male	57		CRC2	Female	56
HC3	Male	51		UC3	Female	15		PC3	Female	40		CRC3	Male	79
HC4	Female	68		UC4	Male	18		PC4	Female	56		CRC4	Male	77
HC5	Male	72		UC5	Female	54		PC5	Male	67		CRC5	Male	65
HC6	Male	43		UC6	Female	21		PC6	Female	60		CRC6	Female	51
HC7	Female	22		UC7	Female	39		PC7	Male	65		CRC7	Female	55
HC8	Female	79		UC8	Male	25		PC8	Male	72		CRC8	Female	54
HC9	Female	72		UC9	Male	33		PC9	Female	59		CRC9	Male	62
HC10	Female	68		UC10	Female	49		PC10	Male	89		CRC10	Female	77
HC11	Male	61		UC11	Male	10		PC11	Female	76		CRC11	Male	28
HC12	Male	47		UC12	Male	51		PC12	Male	65		CRC12	Male	78
HC13	Female	52		UC13	Female	58		PC13	Male	70		CRC13	Female	65
HC14	Male	41		UC14	Male	30		PC14	Female	75		CRC14	Male	69
HC15	Male	69		UC15	Male	28		PC15	Male	42		CRC15	Male	70
HC16	Female	37		UC16	Female	16		PC16	Male	76		CRC16	Female	67
HC17	Male	72		UC17	Male	65		PC17	Male	75		CRC17	Female	62
HC18	Female	60		UC18	Female	52		PC18	Male	59		CRC18	Male	73
HC19	Female	91		UC19	Female	29		PC19	Male	57		CRC19	Male	54
HC20	Male	65		UC20	Female	47		PC20	Male	50		CRC20	Female	71
HC21	Female	54		UC21	Male	24		PC21	Female	33		CRC21	Male	69
HC22	Female	72		UC22	Male	37		PC22	Male	69		CRC22	Female	55
HC23	Female	25		UC23	Male	32		PC23	Female	2		CRC23	Male	59
HC24	Female	32		UC24	Male	32		PC24	Male	67		CRC24	Male	84
HC25	Female	30		UC25	Male	39		PC25	Female	36		CRC25	Male	58
HC26	Female	59		UC26	Female	27		PC26	Male	64		CRC26	Female	70
HC27	Female	51		UC27	Male	51		PC27	Male	52		CRC27	Male	44
HC28	Male	34		UC28	Female	41		PC28	Female	77		CRC28	Male	40
HC29	Male	40		UC29	Male	26		PC29	Male	67		CRC29	Male	55
HC30	Male	52		UC30	Male	33		PC30	Male	73		CRC30	Male	67
HC31	Male	64		UC31	Male	20		PC31	Female	72		CRC31	Male	79
HC32	Female	44		UC32	Female	20		PC32	Male	65		CRC32	Male	59
HC33	Female	61		UC33	Male	49		PC33	Male	47		CRC33	Male	77
HC34	Female	72		UC34	Male	50		PC34	Female	61		CRC34	Male	76
HC35	Female	22		UC35	Male	16		PC35	Female	74		CRC35	Male	69
HC36	Male	55		UC36	Male	65		PC36	Male	69		CRC36	Female	60
HC37	Male	81		UC37	Male	56		PC37	Male	64		CRC37	Female	61
HC38	Female	73		UC38	Female	55		PC38	Female	66		CRC38	Male	82
HC39	Female	30		UC39	Male	16		PC39	Female	64		CRC39	Male	80
HC40	Female	55		UC40	Female	55		PC40	Male	66		CRC40	Female	53
HC41	Male	24		UC41	Male	49		PC41	Female	53		CRC41	Female	61
HC42	Female	60		UC42	Female	30		PC42	Male	66		CRC42	Female	85
HC43	Male	42		UC43	Female	56		PC43	Female	68		CRC43	Female	61
HC44	Female	61		UC44	Male	44		PC44	Male	66		CRC44	Female	49
HC45	Male	37		UC45	Male	24		PC45	Male	70		CRC45	Female	91
HC46	Female	33		UC46	Female	70		PC46	Male	62		CRC46	Female	75
HC47	Female	41		UC47	Female	36		PC47	Male	45		CRC47	Male	61
HC48	Male	34		UC48	Male	41		PC48	Female	28		CRC48	Female	77
HC49	Female	53		UC49	Male	26		PC49	Female	63		CRC49	Female	61
HC50	Female	33		UC50	Female	59		PC50	Female	72		CRC50	Female	80
HC51	Male	56		UC51	Male	31		PC51	Male	64		CRC51	Male	58
HC52	Female	58		UC52	Male	43		PC52	Male	68		CRC52	Female	70
HC53	Male	72		UC53	Female	58		PC53	Female	53		CRC53	Female	54
HC54	Male	67		UC54	Male	65		PC54	Female	58		CRC54	Male	60
HC55	Male	22		UC55	Female	67		PC55	Female	59		CRC55	Male	57
HC56	Female	38		UC56	Male	43		PC56	Female	42		CRC56	Male	65
HC57	Male	29		UC57	Female	31		PC57	Female	62		CRC57	Female	71
HC58	Female	30		UC58	Male	27		PC58	Male	83		CRC58	Male	62
HC59	Male	36		UC59	Female	49		PC59	Male	47		CRC59	Female	73
HC60	Male	65		UC60	Female	35		PC60	Female	75		CRC60	Female	73
HC61	Female	37		UC61	Male	39		PC61	Male	72		CRC61	Male	65
HC62	Female	43		UC62	Male	20		PC62	Female	49		CRC62	Male	62
HC63	Female	32		UC63	Male	52		PC63	Female	64		CRC63	Female	61
HC64	Male	51		UC64	Male	60		PC64	Male	56		CRC64	Male	90
HC65	Male	60		UC65	Male	32		PC65	Female	60		CRC65	Male	62
HC66	Male	22		UC66	Female	61		PC66	Female	66		CRC66	Male	93
HC67	Female	33		UC67	Male	55						CRC67	Female	68
HC68	Female	22		UC68	Female	24						CRC68	Male	59
				UC69	Female	33
				UC70	Male	37
