# Supplementary material for: KLK1 as an Epithelial‐Specific Brake Inhibits Colorectal Tumorigenesis by Suppressing B1R‐Mediated Fibroblast Phenotypic Transition
Source: Adv Sci (Weinh). 2025 Aug 26;12(42):e07063. doi: 10.1002/advs.202507063 (PMC12622486; doi:10.1002/advs.202507063)
Supplement: Supplementary file 5 — Supplemental Table 4 [file ADVS-12-e07063-s002.xlsx]

## Sheet: Sheet1
group	Patient ID	Gender	Age	Diagnosis
HC1	202312247-1	Femal	69	Normal intestinal mucosa
HC2	202312154-2	Femal	75	Normal intestinal mucosa
HC3	202312074-5	Male	58	Normal intestinal mucosa
HC4	202312038-1	Male	61	Normal intestinal mucosa
HC5	202312007-2	Femal	73	Normal intestinal mucosa
UC1	0588024002	Femal	72	Transverse and descending colon, chronic colitis with mild to moderate activity
UC2	0302268004	Male	55	Mild to moderate activity of sigmoid colon
UC3	0282168003	Femal	72	Mild active inflammation of the ascending colon
UC4	0513230001	Male	59	Diffuse active rectal colitis, chronic colitis
UC5	0520869001	Femal	65	Chronic active rectal inflammation, local erosion
PC1	24-18622	Male	59	(ESD specimen of rectal lesion) Tubular adenoma with high-grade intraepithelial neoplasia focally progressed to non-specific adenocarcinoma. The cancer tissue infiltratively invaded the submucosal layer. The invasive front was approximately 1 mm away from the muscularis mucosa and 0.1 mm away from the cauterized base resection margin. The horizontal surgical margin was (-).
PC2	24-20761	Male	46	Immunohistochemistry (I24-1790) results: Desmin (-). "Polyp 20 cm away from the anus" tubular adenoma with high-grade intraepithelial neoplasia, partial carcinoma (tubular adenocarcinoma, well-differentiated), cancer tissue invades the submucosal layer (destructive type), infiltration depth 5mm; no tumor budding (G0), no intravascular cancer thrombus; no tumor was found at the horizontal and vert…
PC3	24-21319	Femal	57	"Ascending colon polyp" shows tubular villous adenoma with high-grade intraepithelial neoplasia and partial carcinoma (tubular adenocarcinoma, moderately differentiated); the cancer tissue invades the submucosal layer; the resection margin of the pedicle is negative.
PC4	24-25348	Male	49	Immunolabeling results: Des (partially -) SMA (+) CD34 (-) D2-40 (-) "Sigmoid colon lesions" showed tubular villous adenoma with high-grade intraepithelial neoplasia and carcinoma (well-differentiated tubular adenocarcinoma); cancer tissue infiltrated the submucosal layer, and the depth of infiltration into the submucosal layer was about 1.7 cm (destructive infiltration); tumor budding was seen (…
PC5	24-26068	Male	46	Results of immunolabeling I24-2215: CD31 (blood vessel -) D2-40 (lymphatic vessel -) Des (+); no tumor tissue was found at the cutting edge of the specimen pedicle. The closest distance between the cancer tissue and the cutting edge of the specimen pedicle was about 1 mm. Tumor Buddiin grade: grade 0. No tumor thrombus was found in the blood vessels; tubular adenoma with high-grade intraepithelia…
CRC1	T2300425	Male	58	Moderately differentiated adenocarcinoma in the left colon, some areas showing mucinous adenocarcinoma image, the size of the mass is 6.5*4.5*3.5 cm
CRC2	T2218023	Male	55	Sigmoid colon raised invasive type, moderately poorly differentiated adenocarcinoma, size 3.0*2.0*1.2 cm
CRC3	T2302071	Femal	45	Ulcerative invasive moderately differentiated adenocarcinoma of the left colon, size 5.0*3.2*1.2 cm
CRC4	T2304330	Femal	82	An ulcerative infiltrative mass in the left colon, moderately differentiated adenocarcinoma under microscopic examination, size 4.7*4.3*1.7 cm
CRC5	T2216035	Male	71	Sigmoid colon ulcerative invasive adenocarcinoma, mainly poorly differentiated adenocarcinoma, size 3.7*2.5*1.0 cm
